# Supplementary material for: A Single Nucleotide Mutation in Adenylate Cyclase Affects Vegetative Growth, Sclerotial Formation and Virulence of Botrytis cinerea
Source: Int J Mol Sci. 2020 Apr 21;21(8):2912. doi: 10.3390/ijms21082912 (PMC7215688; doi:10.3390/ijms21082912)
Supplement: Supplementary file 1 [file ijms-21-02912-s001.zip › ijms-770707-supplementary/supplementary/Table S2.xlsx]

## Sheet: Sheet1
	Table S2	SNP analysis of B05.10M and B05.10 according to the whole-genome resequencing data.
	Sheet 1	Legend
	Sheet 2	Nonsynonymous SNP list in each set of resequencing data obtained from B05.10 and B05.10M
	Sheet 3	Final 18 SNP list shown in Figure3.

## Sheet: Sheet 2
CHR	POS	Ref	ALT	B05.10M1	B05.10M2	B05.10M3	B05.10-1	B05.10-2	GeneID	cDNA	Protein	Type
1	624873	A	C	M	-	A	-	M	Bcin01g01600	Bcin01g01600.1	exon4	nonsynonymous
1	956013	T	C	-	Y	T	-	T	Bcin01g02565	Bcin01g02565.1	exon2	nonsynonymous
1	1567231	A	C	M	M	A	A	-	Bcin01g04290	Bcin01g04290.1	exon2	nonsynonymous
1	1636470	A	G	A	R	-	-	-	Bcin01g04480	Bcin01g04480.1	exon2	nonsynonymous
1	1837432	A	G	A	R	A	-	A	Bcin01g05150	Bcin01g05150.1	exon2	nonsynonymous
1	2243851	A	G	R	R	A	R	A	Bcin01g06340	Bcin01g06340.1	exon1	nonsynonymous
1	2243858	T	G	K	K	-	K	T	Bcin01g06340	Bcin01g06340.1	exon1	nonsynonymous
1	2728208	G	T	-	K	K	G	G	Bcin01g07780	Bcin01g07780.1	exon3	nonsynonymous
1	2752445	G	A	R	R	-	G	G	Bcin01g07890	Bcin01g07890.2	exon3	nonsynonymous
1	2844635	C	G	C	S	C	C	C	Bcin01g08120	Bcin01g08120.1	exon1	nonsynonymous
1	2888893	T	C	Y	-	T	Y	-	Bcin01g08220	Bcin01g08220.1	exon3	nonsynonymous
1	3378771	T	C	T	Y	-	Y	T	Bcin01g09720	Bcin01g09720.1	exon4	nonsynonymous
1	3606776	A	G	A	R	R	A	R	Bcin01g10360	Bcin01g10360.1	exon1	nonsynonymous
2	28324	C	T	C	-	C	Y	C	Bcin02g00008	Bcin02g00008.1	exon2	nonsynonymous
2	32113	G	A	-	R	G	G	R	Bcin02g00010	Bcin02g00010.1	exon1	nonsynonymous
2	354395	A	C	M	M	-	A	M	Bcin02g00750	Bcin02g00750.1	exon2	nonsynonymous
2	354410	T	C	T	Y	-	-	Y	Bcin02g00750	Bcin02g00750.1	exon2	nonsynonymous
2	354418	T	C	T	Y	Y	T	Y	Bcin02g00750	Bcin02g00750.1	exon2	nonsynonymous
2	354422	T	C	T	Y	Y	T	Y	Bcin02g00750	Bcin02g00750.1	exon2	nonsynonymous
2	505205	T	C	-	Y	-	Y	T	Bcin02g01200	Bcin02g01200.1	exon4	nonsynonymous
2	686265	G	C	S	S	-	S	G	Bcin02g01780	Bcin02g01780.1	exon1	nonsynonymous
2	686266	A	C	-	M	A	A	A	Bcin02g01780	Bcin02g01780.1	exon1	nonsynonymous
2	998344	C	G	-	S	S	-	C	Bcin02g02770	Bcin02g02770.1	exon2	nonsynonymous
2	998348	A	G	-	R	R	R	A	Bcin02g02770	Bcin02g02770.1	exon2	nonsynonymous
2	1865996	A	G	-	R	A	-	A	Bcin02g05210	Bcin02g05210.1	exon1	nonsynonymous
2	2033419	G	C	G	-	G	S	G	Bcin02g05630	Bcin02g05630.1	exon2	nonsynonymous
2	2885533	T	C	Y	Y	-	Y	T	Bcin02g08050	Bcin02g08050.1	exon1	nonsynonymous
2	2885536	A	C	M	M	M	A	-	Bcin02g08050	Bcin02g08050.1	exon1	nonsynonymous
3	290604	A	G	A	R	A	R	A	Bcin03g00820	Bcin03g00820.1	exon1	nonsynonymous
3	867458	T	G	K	T	T	K	-	Bcin03g02640	Bcin03g02640.1	exon1	nonsynonymous
3	867460	A	G	R	-	A	R	R	Bcin03g02640	Bcin03g02640.1	exon1	nonsynonymous
3	869755	A	G	R	A	A	A	A	Bcin03g02650	Bcin03g02650.1	exon4	nonsynonymous
3	1356350	G	C	G	-	S	S	S	Bcin03g04060	Bcin03g04060.1	exon1	nonsynonymous
3	2514732	A	G	A	R	R	-	R	Bcin03g07430	Bcin03g07430.1	exon1	nonsynonymous
3	2514767	T	G	K	T	T	-	T	Bcin03g07430	Bcin03g07430.1	exon1	nonsynonymous
4	15746	A	C	M	A	-	M	-	Bcin04g00020	Bcin04g00020.1	exon3	nonsynonymous
4	252977	G	C	S	G	S	S	G	Bcin04g00660	Bcin04g00660.1	exon2	nonsynonymous
4	254489	G	C	S	G	G	G	G	Bcin04g00660	Bcin04g00660.1	exon2	nonsynonymous
4	270267	G	A	R	R	-	G	G	Bcin04g00730	Bcin04g00730.1	exon1	nonsynonymous
4	270459	T	C	T	Y	T	T	T	Bcin04g00730	Bcin04g00730.1	exon1	nonsynonymous
4	270645	G	A	G	G	G	R	G	Bcin04g00730	Bcin04g00730.1	exon1	nonsynonymous
4	297173	A	G	R	-	A	-	-	Bcin04g00790	Bcin04g00790.1	exon3	nonsynonymous
4	297299	G	A	R	G	G	G	G	Bcin04g00790	Bcin04g00790.1	exon3	nonsynonymous
4	297554	G	A	R	G	-	G	R	Bcin04g00790	Bcin04g00790.1	exon3	nonsynonymous
4	297556	G	T	K	G	-	G	K	Bcin04g00790	Bcin04g00790.1	exon3	nonsynonymous
4	297565	T	G	K	-	T	T	-	Bcin04g00790	Bcin04g00790.1	exon3	nonsynonymous
4	297667	A	G	R	-	A	R	-	Bcin04g00790	Bcin04g00790.1	exon3	nonsynonymous
4	297706	A	G	R	-	A	-	R	Bcin04g00790	Bcin04g00790.1	exon3	nonsynonymous
4	297742	T	C	Y	T	T	T	-	Bcin04g00790	Bcin04g00790.1	exon3	nonsynonymous
4	297799	A	C	M	M	M	-	A	Bcin04g00790	Bcin04g00790.1	exon3	nonsynonymous
4	297817	G	T	K	-	-	G	G	Bcin04g00790	Bcin04g00790.1	exon3	nonsynonymous
4	297923	A	G	R	-	A	R	R	Bcin04g00790	Bcin04g00790.1	exon3	nonsynonymous
4	302162	A	G	R	A	-	A	A	Bcin04g00800	Bcin04g00800.1	exon1	nonsynonymous
4	302570	G	C	S	-	G	S	-	Bcin04g00800	Bcin04g00800.1	exon1	nonsynonymous
4	302954	A	G	R	A	A	A	-	Bcin04g00800	Bcin04g00800.1	exon1	nonsynonymous
4	311871	T	C	Y	T	T	T	T	Bcin04g00830	Bcin04g00830.1	exon4	nonsynonymous
4	312674	C	G	S	C	C	C	C	Bcin04g00830	Bcin04g00830.1	exon4	nonsynonymous
4	312747	G	T	K	G	G	G	G	Bcin04g00830	Bcin04g00830.1	exon4	nonsynonymous
4	336445	A	G	R	A	A	A	A	Bcin04g00900	Bcin04g00900.1	exon4	nonsynonymous
4	336885	T	G	K	T	T	-	T	Bcin04g00900	Bcin04g00900.1	exon4	nonsynonymous
4	338755	T	C	Y	T	-	-	-	Bcin04g00900	Bcin04g00900.1	exon4	nonsynonymous
4	338775	A	G	R	A	-	A	-	Bcin04g00900	Bcin04g00900.1	exon4	nonsynonymous
4	338865	T	G	K	T	T	T	K	Bcin04g00900	Bcin04g00900.1	exon4	nonsynonymous
4	344117	T	G	K	T	T	T	T	Bcin04g00920	Bcin04g00920.1	exon3	nonsynonymous
4	344138	C	T	Y	C	C	C	C	Bcin04g00920	Bcin04g00920.1	exon3	nonsynonymous
4	344177	C	A	M	C	C	C	C	Bcin04g00920	Bcin04g00920.1	exon3	nonsynonymous
4	357262	T	C	Y	T	-	-	-	Bcin04g00940	Bcin04g00940.1	exon4	nonsynonymous
4	357601	T	G	K	T	T	K	T	Bcin04g00940	Bcin04g00940.1	exon4	nonsynonymous
4	357602	T	A	W	T	-	-	T	Bcin04g00940	Bcin04g00940.1	exon4	nonsynonymous
4	357614	T	C	Y	T	T	-	T	Bcin04g00940	Bcin04g00940.1	exon4	nonsynonymous
4	357864	G	T	K	G	-	G	G	Bcin04g00940	Bcin04g00940.1	exon4	nonsynonymous
4	437584	G	C	-	S	G	G	G	Bcin04g01090	Bcin04g01090.1	exon1	nonsynonymous
4	438475	A	C	M	M	A	A	A	Bcin04g01090	Bcin04g01090.1	exon1	nonsynonymous
4	578594	T	C	Y	T	T	-	-	Bcin04g01570	Bcin04g01570.1	exon2	nonsynonymous
4	578600	T	C	Y	T	T	Y	-	Bcin04g01570	Bcin04g01570.1	exon2	nonsynonymous
4	812273	G	C	S	-	G	G	-	Bcin04g02110	Bcin04g02110.1	exon2	nonsynonymous
4	842361	G	C	-	S	G	-	S	Bcin04g02240	Bcin04g02240.1	exon1	nonsynonymous
4	1328137	A	G	A	-	R	A	R	Bcin04g03680	Bcin04g03680.1	exon4	nonsynonymous
4	1328142	A	G	A	R	R	A	R	Bcin04g03680	Bcin04g03680.1	exon4	nonsynonymous
4	1328161	A	G	A	R	R	A	R	Bcin04g03680	Bcin04g03680.1	exon4	nonsynonymous
4	1422923	A	C	A	A	A	A	M	Bcin04g03990	Bcin04g03990.2	exon6	nonsynonymous
4	1706376	T	C	T	Y	T	T	T	Bcin04g04950	Bcin04g04950.1	exon2	nonsynonymous
5	38352	T	C	Y	T	T	T	T	Bcin05g00050	Bcin05g00050.1	exon5	nonsynonymous
5	676359	T	C	Y	Y	T	T	-	Bcin05g01780	Bcin05g01780.1	exon4	nonsynonymous
5	676364	T	C	-	Y	-	T	Y	Bcin05g01780	Bcin05g01780.1	exon4	nonsynonymous
5	676365	T	C	-	Y	T	T	Y	Bcin05g01780	Bcin05g01780.1	exon4	nonsynonymous
5	994996	C	A	C	C	C	C	M	Bcin05g02740	Bcin05g02740.1	exon2	nonsynonymous
5	2328347	A	C	M	M	-	M	A	Bcin05g06760	Bcin05g06760.1	exon1	nonsynonymous
6	256580	A	C	A	M	-	A	M	Bcin06g00600	Bcin06g00600.1	exon2	nonsynonymous
6	458947	C	G	-	S	-	S	C	Bcin06g01260	Bcin06g01260.1	exon3	nonsynonymous
6	498435	C	T	Y	C	C	C	-	Bcin06g01390	Bcin06g01390.1	exon4	nonsynonymous
6	498496	T	G	K	T	T	T	T	Bcin06g01390	Bcin06g01390.2	exon5	nonsynonymous
6	636939	T	C	Y	Y	Y	T	Y	Bcin06g01820	Bcin06g01820.1	exon5	nonsynonymous
6	636945	T	C	Y	Y	Y	T	Y	Bcin06g01820	Bcin06g01820.1	exon5	nonsynonymous
6	642517	G	A	R	R	R	G	G	Bcin06g01840	Bcin06g01840.1	exon1	nonsynonymous
7	523261	G	A	R	G	G	-	G	Bcin07g01430	Bcin07g01430.1	exon1	nonsynonymous
7	1592661	T	C	-	Y	-	T	Y	Bcin07g04420	Bcin07g04420.1	exon6	nonsynonymous
7	1702069	A	G	A	R	R	A	R	Bcin07g04710	Bcin07g04710.1	exon2	nonsynonymous
7	2150918	T	C	T	Y	Y	T	-	Bcin07g05820	Bcin07g05820.4	exon1	nonsynonymous
7	2150925	T	C	T	Y	-	T	-	Bcin07g05820	Bcin07g05820.4	exon1	nonsynonymous
7	2151576	T	G	T	K	K	-	T	Bcin07g05820	Bcin07g05820.4	exon1	nonsynonymous
7	2190280	T	C	T	Y	-	-	Y	Bcin07g05930	Bcin07g05930.1	exon1	nonsynonymous
8	1887776	T	C	Y	-	Y	T	-	Bcin08g04940	Bcin08g04940.1	exon1	nonsynonymous
9	364853	A	C	A	M	M	A	A	Bcin09g00960	Bcin09g00960.1	exon4	nonsynonymous
9	364914	T	C	T	Y	T	T	T	Bcin09g00960	Bcin09g00960.1	exon4	nonsynonymous
9	846595	T	C	Y	Y	-	T	Y	Bcin09g02330	Bcin09g02330.2	exon1	nonsynonymous
9	865381	T	G	T	-	K	-	K	Bcin09g02400	Bcin09g02400.2	exon2	nonsynonymous
9	865384	T	G	T	-	K	T	K	Bcin09g02400	Bcin09g02400.2	exon2	nonsynonymous
9	865390	A	G	A	A	R	A	R	Bcin09g02400	Bcin09g02400.2	exon2	nonsynonymous
9	865504	T	G	T	K	-	K	T	Bcin09g02400	Bcin09g02400.2	exon2	nonsynonymous
9	865888	T	G	K	T	T	T	K	Bcin09g02400	Bcin09g02400.2	exon2	nonsynonymous
9	882171	T	G	T	T	K	T	K	Bcin09g02440	Bcin09g02440.2	exon1	nonsynonymous
9	914356	C	G	S	-	C	S	C	Bcin09g02540	Bcin09g02540.1	exon5	nonsynonymous
9	1259357	A	C	-	M	-	M	A	Bcin09g03460	Bcin09g03460.1	exon2	nonsynonymous
9	1748228	T	C	-	Y	Y	-	T	Bcin09g05000	Bcin09g05000.1	exon2	nonsynonymous
9	1785711	A	C	M	A	-	M	A	Bcin09g05130	Bcin09g05130.1	exon1	nonsynonymous
9	2170319	T	G	T	K	K	T	K	Bcin09g06200	Bcin09g06200.1	exon3	nonsynonymous
9	2170334	T	G	-	K	T	T	K	Bcin09g06200	Bcin09g06200.1	exon3	nonsynonymous
9	2170340	T	G	K	K	T	-	T	Bcin09g06200	Bcin09g06200.1	exon3	nonsynonymous
9	2340822	T	C	T	Y	-	-	Y	Bcin09g06610	Bcin09g06610.1	exon2	nonsynonymous
10	349338	A	C	A	M	M	A	M	Bcin10g00830	Bcin10g00830.1	exon5	nonsynonymous
10	1208584	T	C	T	Y	T	-	T	Bcin10g03170	Bcin10g03170.1	exon2	nonsynonymous
10	1420413	T	G	K	K	-	K	T	Bcin10g03740	Bcin10g03740.1	exon1	nonsynonymous
10	1643415	C	G	S	-	C	S	C	Bcin10g04250	Bcin10g04250.1	exon4	nonsynonymous
10	1940325	A	G	-	R	A	A	-	Bcin10g05120	Bcin10g05120.1	exon1	nonsynonymous
10	1940328	T	G	-	K	T	T	K	Bcin10g05120	Bcin10g05120.1	exon1	nonsynonymous
10	2289368	A	C	-	M	M	A	-	Bcin10g05960	Bcin10g05960.2	exon5	nonsynonymous
10	2289381	A	C	-	M	M	A	-	Bcin10g05960	Bcin10g05960.2	exon5	nonsynonymous
10	2289386	T	C	-	Y	Y	T	-	Bcin10g05960	Bcin10g05960.2	exon5	nonsynonymous
11	180153	A	G	A	A	R	A	A	Bcin11g00560	Bcin11g00560.1	exon2	nonsynonymous
11	180159	A	C	A	A	M	A	A	Bcin11g00560	Bcin11g00560.1	exon2	nonsynonymous
11	180160	T	G	T	T	K	T	T	Bcin11g00560	Bcin11g00560.1	exon2	nonsynonymous
11	440626	T	C	T	Y	-	Y	T	Bcin11g01260	Bcin11g01260.1	exon1	nonsynonymous
11	482676	T	G	T	-	K	T	K	Bcin11g01410	Bcin11g01410.2	exon3	nonsynonymous
11	482680	T	G	T	-	K	T	K	Bcin11g01410	Bcin11g01410.2	exon3	nonsynonymous
11	482685	T	G	T	-	K	T	K	Bcin11g01410	Bcin11g01410.2	exon3	nonsynonymous
11	711545	A	G	A	R	R	-	-	Bcin11g02150	Bcin11g02150.2	exon1	nonsynonymous
11	714668	T	C	Y	Y	-	-	T	Bcin11g02160	Bcin11g02160.1	exon1	nonsynonymous
12	431158	A	G	R	A	R	A	R	Bcin12g01240	Bcin12g01240.1	exon2	nonsynonymous
12	431167	A	G	-	R	R	A	R	Bcin12g01240	Bcin12g01240.1	exon2	nonsynonymous
12	431173	A	G	A	R	-	A	R	Bcin12g01240	Bcin12g01240.1	exon2	nonsynonymous
12	691641	T	G	K	T	K	T	T	Bcin12g01980	Bcin12g01980.1	exon1	nonsynonymous
12	802142	A	C	M	M	A	A	-	Bcin12g02250	Bcin12g02250.1	exon1	nonsynonymous
12	802167	T	C	T	Y	-	T	Y	Bcin12g02250	Bcin12g02250.1	exon1	nonsynonymous
12	1150906	A	G	A	R	R	-	A	Bcin12g03300	Bcin12g03300.1	exon1	nonsynonymous
12	1150909	A	G	A	R	R	-	A	Bcin12g03300	Bcin12g03300.1	exon1	nonsynonymous
12	1150912	T	G	T	-	K	K	T	Bcin12g03300	Bcin12g03300.1	exon1	nonsynonymous
12	1264522	T	C	Y	T	T	-	-	Bcin12g03690	Bcin12g03690.1	exon3	nonsynonymous
12	1633333	A	C	A	-	M	A	-	Bcin12g04840	Bcin12g04840.1	exon1	nonsynonymous
12	2005859	T	G	T	K	K	K	K	Bcin12g05810	Bcin12g05810.1	exon2	nonsynonymous
12	2026673	T	C	Y	T	T	Y	-	Bcin12g05870	Bcin12g05870.1	exon2	nonsynonymous
12	2026980	T	C	-	Y	T	Y	T	Bcin12g05870	Bcin12g05870.1	exon2	nonsynonymous
12	2026983	T	C	T	Y	T	-	-	Bcin12g05870	Bcin12g05870.1	exon2	nonsynonymous
12	2062291	T	C	T	Y	-	Y	-	Bcin12g05985	Bcin12g05985.1	exon1	nonsynonymous
13	646753	T	C	Y	T	-	Y	-	Bcin13g01810	Bcin13g01810.1	exon1	nonsynonymous
13	1783961	G	C	G	G	S	-	S	Bcin13g04780	Bcin13g04780.1	exon3	nonsynonymous
13	1783970	G	C	G	G	S	S	S	Bcin13g04780	Bcin13g04780.1	exon3	nonsynonymous
14	431110	A	C	A	-	M	M	A	Bcin14g00970	Bcin14g00970.1	exon4	nonsynonymous
14	789453	T	G	K	T	T	T	-	Bcin14g01850	Bcin14g01850.3	exon2	nonsynonymous
14	1008271	T	G	K	-	-	K	T	Bcin14g02570	Bcin14g02570.1	exon1	nonsynonymous
14	1266253	T	C	Y	T	T	-	T	Bcin14g03290	Bcin14g03290.1	exon2	nonsynonymous
14	1770601	A	C	M	M	A	M	-	Bcin14g04540	Bcin14g04540.1	exon3	nonsynonymous
14	1822477	T	G	-	T	K	-	K	Bcin14g04720	Bcin14g04720.1	exon2	nonsynonymous
15	227678	T	G	T	K	-	T	K	Bcin15g00580	Bcin15g00580.1	exon3	nonsynonymous
15	227681	C	G	C	-	C	C	S	Bcin15g00580	Bcin15g00580.1	exon3	nonsynonymous
15	227707	C	G	-	-	C	S	-	Bcin15g00580	Bcin15g00580.1	exon3	nonsynonymous
15	361716	T	C	Y	Y	-	T	Y	Bcin15g00970	Bcin15g00970.1	exon3	nonsynonymous
15	361719	T	C	Y	Y	-	T	-	Bcin15g00970	Bcin15g00970.1	exon3	nonsynonymous
15	361824	T	C	T	Y	Y	T	T	Bcin15g00970	Bcin15g00970.1	exon3	nonsynonymous
15	361832	T	C	T	Y	Y	-	-	Bcin15g00970	Bcin15g00970.1	exon3	nonsynonymous
15	745000	C	G	C	-	S	S	S	Bcin15g02160	Bcin15g02160.1	exon1	nonsynonymous
15	801588	T	G	K	-	T	-	K	Bcin15g02290	Bcin15g02290.1	exon1	nonsynonymous
15	886807	A	C	A	M	A	A	-	Bcin15g02490	Bcin15g02490.1	exon2	nonsynonymous
15	898821	A	C	M	-	A	M	A	Bcin15g02530	Bcin15g02530.2	exon1	nonsynonymous
15	921704	A	G	G	G	G	A	A	Bcin15g02590	Bcin15g02590.1	exon3	nonsynonymous
15	1538578	G	C	S	S	S	G	G	Bcin15g04470	Bcin15g04470.1	exon2	nonsynonymous
16	245905	A	G	R	A	R	R	A	Bcin16g00500	Bcin16g00500.1	exon2	nonsynonymous
16	245911	A	G	R	R	-	A	A	Bcin16g00500	Bcin16g00500.1	exon2	nonsynonymous
16	1263983	T	C	T	Y	Y	-	Y	Bcin16g03350	Bcin16g03350.1	exon1	nonsynonymous
16	1304792	G	C	-	-	S	S	G	Bcin16g03480	Bcin16g03480.1	exon1	nonsynonymous

## Sheet: Sheet 3
CHR	POS	Ref	ALT	B05.10M1	B05.10M2	B05.10M3	B05.10-1	B05.10-2	GeneID	cDNA	Protein	Type
1	2728208	G	T	-	K	K	G	G	Bcin01g07780	Bcin01g07780.1	exon3	nonsynonymous
1	2752445	G	A	R	R	-	G	G	Bcin01g07890	Bcin01g07890.2	exon3	nonsynonymous
2	998344	C	G	-	S	S	-	C	Bcin02g02770	Bcin02g02770.1	exon2	nonsynonymous
2	2885536	A	C	M	M	M	A	-	Bcin02g08050	Bcin02g08050.1	exon1	nonsynonymous
4	270267	G	A	R	R	-	G	G	Bcin04g00730	Bcin04g00730.1	exon1	nonsynonymous
4	297799	A	C	M	M	M	-	A	Bcin04g00790	Bcin04g00790.1	exon3	nonsynonymous
4	297817	G	T	K	-	-	G	G	Bcin04g00790	Bcin04g00790.1	exon3	nonsynonymous
6	642517	G	A	R	R	R	G	G	Bcin06g01840	Bcin06g01840.1	exon1	nonsynonymous
9	1748228	T	C	-	Y	Y	-	T	Bcin09g05000	Bcin09g05000.1	exon2	nonsynonymous
10	2289368	A	C	-	M	M	A	-	Bcin10g05960	Bcin10g05960.2	exon5	nonsynonymous
10	2289381	A	C	-	M	M	A	-	Bcin10g05960	Bcin10g05960.2	exon5	nonsynonymous
10	2289386	T	C	-	Y	Y	T	-	Bcin10g05960	Bcin10g05960.2	exon5	nonsynonymous
11	714668	T	C	Y	Y	-	-	T	Bcin11g02160	Bcin11g02160.1	exon1	nonsynonymous
15	227707	C	G	-	-	C	S	-	Bcin15g00580	Bcin15g00580.1	exon3	nonsynonymous
15	361719	T	C	Y	Y	-	T	-	Bcin15g00970	Bcin15g00970.1	exon3	nonsynonymous
15	921704	A	G	G	G	G	A	A	Bcin15g02590	Bcin15g02590.1	exon3	nonsynonymous
15	1538578	G	C	S	S	S	G	G	Bcin15g04470	Bcin15g04470.1	exon2	nonsynonymous
16	245911	A	G	R	R	-	A	A	Bcin16g00500	Bcin16g00500.1	exon2	nonsynonymous
